# Supplementary material for: Negative Correlation Between Functional Connectivity and Small-Worldness in the Alpha Frequency Band of a Healthy Brain
Source: Front Physiol. 2020 Aug 12;11:910. doi: 10.3389/fphys.2020.00910 (PMC7437013; doi:10.3389/fphys.2020.00910)
Supplement: Supplementary file 2 [file Table_1.xlsx]

## Sheet: Sheet1
Supplementary Dataset 1. The values of three functional connectivity (FC) measures and small-worldness (SW) calculated from these measures. Small-worldness is calculated from graphs with different densities. For example, graph density 40 % means that 60 % of edges were removed from a graph.
graph density	0.1						0.15						0.2						0.25						0.3						0.35						0.4						0.45						0.5
measure of FC	MSC		SL		ICOH		MSC		SL		ICOH		MSC		SL		ICOH		MSC		SL		ICOH		MSC		SL		ICOH		MSC		SL		ICOH		MSC		SL		ICOH		MSC		SL		ICOH		MSC
FC or SW	FC	SW	FC	SW	FC	SW	FC	SW	FC	SW	FC	SW	FC	SW	FC	SW	FC	SW	FC	SW	FC	SW	FC	SW	FC	SW	FC	SW	FC	SW	FC	SW	FC	SW	FC	SW	FC	SW	FC	SW	FC	SW	FC	SW	FC	SW	FC	SW	FC
subject 1	0.244432	1.85802	0.0234829	1.95019	0.182065	0.866085	0.244432	1.74254	0.0234829	1.8831	0.182065	0.908166	0.244432	1.3991	0.0234829	1.49023	0.182065	0.843989	0.244432	1.66536	0.0234829	1.64573	0.182065	0.879571	0.244432	1.45976	0.0234829	1.58167	0.182065	0.907095	0.244432	1.49295	0.0234829	1.46197	0.182065	0.873033	0.244432	1.38269	0.0234829	1.36552	0.182065	0.904245	0.244432	1.24829	0.0234829	1.26122	0.182065	0.913707	0.244432
subject 2	0.293154	2.06698	0.0306253	2.23113	0.223533	0.51535	0.293154	1.07346	0.0306253	0.669375	0.223533	0.531642	0.293154	1.07467	0.0306253	0.822547	0.223533	0.569398	0.293154	1.0742	0.0306253	0.97862	0.223533	0.623808	0.293154	1.23931	0.0306253	1.06066	0.223533	0.735012	0.293154	1.20269	0.0306253	1.07427	0.223533	0.734071	0.293154	1.18612	0.0306253	1.10178	0.223533	0.80216	0.293154	1.12536	0.0306253	1.08207	0.223533	0.844202	0.293154
subject 3	0.293225	1.04447	0.0281798	1.08022	0.213519	0.613652	0.293225	1.61452	0.0281798	1.3505	0.213519	0.694225	0.293225	1.65853	0.0281798	1.35073	0.213519	0.793374	0.293225	1.62836	0.0281798	1.45263	0.213519	0.692811	0.293225	1.51945	0.0281798	1.46599	0.213519	0.870564	0.293225	1.4048	0.0281798	1.39857	0.213519	0.904673	0.293225	1.33896	0.0281798	1.32061	0.213519	0.900475	0.293225	1.22248	0.0281798	1.22967	0.213519	0.903891	0.293225
subject 4	0.328669	1.10318	0.039603	1.14784	0.224219	0.804813	0.328669	0.902534	0.039603	0.80283	0.224219	0.76634	0.328669	1.15982	0.039603	0.941076	0.224219	0.63202	0.328669	1.21304	0.039603	1.04045	0.224219	0.636748	0.328669	1.32875	0.039603	1.01511	0.224219	0.756185	0.328669	1.29713	0.039603	1.03134	0.224219	0.80857	0.328669	1.27227	0.039603	1.12073	0.224219	0.832753	0.328669	1.20382	0.039603	1.12171	0.224219	0.874829	0.328669
subject 5	0.325312	0.870381	0.0286621	1.07982	0.206575	0.665324	0.325312	0.880031	0.0286621	1.05284	0.206575	0.840207	0.325312	1.0389	0.0286621	1.08256	0.206575	0.821725	0.325312	1.07028	0.0286621	1.07706	0.206575	0.761765	0.325312	1.15587	0.0286621	1.1787	0.206575	0.763601	0.325312	1.18807	0.0286621	1.20828	0.206575	0.79302	0.325312	1.18032	0.0286621	1.21412	0.206575	0.780393	0.325312	1.13933	0.0286621	1.1815	0.206575	0.896575	0.325312
subject 6	0.367793	1.23058	0.0342992	1.09228	0.2423	0.931799	0.367793	1.09219	0.0342992	1.10613	0.2423	0.881577	0.367793	1.09986	0.0342992	1.16686	0.2423	0.810779	0.367793	1.03569	0.0342992	1.15152	0.2423	0.803867	0.367793	1.04751	0.0342992	1.17243	0.2423	0.759253	0.367793	1.13704	0.0342992	1.16585	0.2423	0.820293	0.367793	1.07812	0.0342992	1.11069	0.2423	0.800337	0.367793	1.10646	0.0342992	1.10518	0.2423	0.894759	0.367793
subject 7	0.379855	0.897202	0.0372629	0.98821	0.250294	0.617075	0.379855	0.75637	0.0372629	0.844449	0.250294	0.713783	0.379855	0.93862	0.0372629	0.909374	0.250294	0.698315	0.379855	1.07803	0.0372629	1.00635	0.250294	0.624822	0.379855	1.08477	0.0372629	1.14674	0.250294	0.708238	0.379855	1.18054	0.0372629	1.18088	0.250294	0.81624	0.379855	1.20324	0.0372629	1.23379	0.250294	0.880326	0.379855	1.15905	0.0372629	1.17702	0.250294	0.908631	0.379855
subject 8	0.385184	1.47702	0.0464859	1.25098	0.209805	0.694348	0.385184	1.24667	0.0464859	1.2769	0.209805	0.652544	0.385184	1.18907	0.0464859	1.16584	0.209805	0.858813	0.385184	1.05966	0.0464859	1.07665	0.209805	0.840502	0.385184	1.01575	0.0464859	0.94749	0.209805	0.868798	0.385184	1.02697	0.0464859	0.985369	0.209805	0.879601	0.385184	1.04496	0.0464859	0.958046	0.209805	0.952179	0.385184	1.06055	0.0464859	0.889027	0.209805	0.931586	0.385184
subject 9	0.425889	2.00758	0.0504498	1.63788	0.250499	1.09224	0.425889	1.10755	0.0504498	1.11067	0.250499	1.12785	0.425889	0.948539	0.0504498	1.0753	0.250499	0.923195	0.425889	0.943189	0.0504498	0.948583	0.250499	0.813527	0.425889	0.910295	0.0504498	0.956473	0.250499	0.810705	0.425889	0.940899	0.0504498	0.966565	0.250499	0.86678	0.425889	0.986442	0.0504498	0.942254	0.250499	0.861897	0.425889	1.01483	0.0504498	0.954581	0.250499	0.881036	0.425889
subject 10	0.338921	0.877359	0.0346991	0.914841	0.222043	0.464128	0.338921	0.767027	0.0346991	0.778877	0.222043	0.593094	0.338921	0.925753	0.0346991	0.913371	0.222043	0.527114	0.338921	1.11944	0.0346991	0.959992	0.222043	0.645969	0.338921	1.14113	0.0346991	1.10262	0.222043	0.671031	0.338921	1.21774	0.0346991	1.13221	0.222043	0.779705	0.338921	1.17613	0.0346991	1.16351	0.222043	0.780537	0.338921	1.12512	0.0346991	1.13034	0.222043	0.751381	0.338921
subject 11	0.359155	1.4993	0.0410184	1.29506	0.195596	0.173392	0.359155	1.18874	0.0410184	0.987451	0.195596	0.543636	0.359155	1.04892	0.0410184	0.936368	0.195596	0.620169	0.359155	1.02914	0.0410184	0.943058	0.195596	0.720227	0.359155	0.913202	0.0410184	1.01282	0.195596	0.763482	0.359155	0.931248	0.0410184	0.941238	0.195596	0.837976	0.359155	1.03983	0.0410184	0.923109	0.195596	0.880171	0.359155	1.07342	0.0410184	1.00142	0.195596	0.876897	0.359155
subject 12	0.354895	1.06526	0.0344479	1.18476	0.230722	0.834645	0.354895	1.52376	0.0344479	1.20519	0.230722	0.794116	0.354895	1.3314	0.0344479	1.29507	0.230722	0.897145	0.354895	1.25535	0.0344479	1.28557	0.230722	0.94701	0.354895	1.19668	0.0344479	1.14837	0.230722	0.893492	0.354895	1.26601	0.0344479	1.23287	0.230722	0.987192	0.354895	1.22248	0.0344479	1.16316	0.230722	1.00164	0.354895	1.14218	0.0344479	1.13704	0.230722	0.966345	0.354895
subject 13	0.349439	0.734908	0.0384025	0.755635	0.229069	0.682447	0.349439	0.846466	0.0384025	0.853694	0.229069	0.664086	0.349439	0.785707	0.0384025	0.794146	0.229069	0.593021	0.349439	0.84797	0.0384025	0.88183	0.229069	0.771206	0.349439	0.929462	0.0384025	0.934628	0.229069	0.836507	0.349439	0.926742	0.0384025	0.949994	0.229069	0.76307	0.349439	0.995097	0.0384025	0.954702	0.229069	0.818681	0.349439	1.03356	0.0384025	0.996321	0.229069	0.816984	0.349439
subject 14	0.42008	1.6149	0.0480337	1.91635	0.29092	0.650031	0.42008	1.09652	0.0480337	1.10543	0.29092	0.642929	0.42008	0.831301	0.0480337	0.859206	0.29092	0.698734	0.42008	0.744804	0.0480337	0.758114	0.29092	0.79136	0.42008	0.827338	0.0480337	0.81489	0.29092	0.769203	0.42008	0.886855	0.0480337	0.809157	0.29092	0.842033	0.42008	0.982359	0.0480337	0.889146	0.29092	0.830838	0.42008	1.02434	0.0480337	1.00448	0.29092	0.931903	0.42008
subject 15	0.41638	1.60579	0.0573213	1.36321	0.228198	0.728133	0.41638	1.34167	0.0573213	1.42445	0.228198	0.832205	0.41638	1.20245	0.0573213	1.0742	0.228198	0.809325	0.41638	0.785356	0.0573213	0.758304	0.228198	0.815564	0.41638	0.832462	0.0573213	0.740257	0.228198	0.84257	0.41638	0.904059	0.0573213	0.779636	0.228198	0.893579	0.41638	1.0188	0.0573213	0.954493	0.228198	0.867339	0.41638	1.02898	0.0573213	0.932723	0.228198	0.918648	0.41638
subject 16	0.453633	1.1486	0.0516103	1.13047	0.287499	1.00425	0.453633	1.08879	0.0516103	0.948183	0.287499	0.797033	0.453633	0.960283	0.0516103	0.964915	0.287499	0.775594	0.453633	0.952562	0.0516103	0.95607	0.287499	0.701183	0.453633	0.89226	0.0516103	1.04433	0.287499	0.780517	0.453633	0.95746	0.0516103	0.960061	0.287499	0.714666	0.453633	1.02254	0.0516103	0.963794	0.287499	0.73543	0.453633	1.01658	0.0516103	1.00675	0.287499	0.814534	0.453633
subject 17	0.323809	3.47164	0.0437701	2.39894	0.268613	0.631086	0.323809	1.7342	0.0437701	1.74095	0.268613	0.840791	0.323809	1.36766	0.0437701	1.44336	0.268613	0.714694	0.323809	1.33785	0.0437701	1.39787	0.268613	0.705524	0.323809	1.33225	0.0437701	1.31178	0.268613	0.825945	0.323809	1.24291	0.0437701	1.23389	0.268613	0.881088	0.323809	1.18381	0.0437701	1.18944	0.268613	0.89778	0.323809	1.16526	0.0437701	1.13747	0.268613	0.954132	0.323809
subject 18	0.385383	1.43331	0.0430213	1.33967	0.219923	0.88272	0.385383	1.07215	0.0430213	1.15766	0.219923	0.685485	0.385383	0.765824	0.0430213	1.07893	0.219923	0.745761	0.385383	0.794754	0.0430213	0.74775	0.219923	0.714499	0.385383	0.87988	0.0430213	0.851832	0.219923	0.82254	0.385383	0.903126	0.0430213	0.914591	0.219923	0.798432	0.385383	0.917533	0.0430213	0.94736	0.219923	0.856704	0.385383	0.96604	0.0430213	0.950802	0.219923	0.865367	0.385383
subject 19	0.409365	1.51382	0.0570109	1.16568	0.2644	0.898459	0.409365	1.60811	0.0570109	1.45701	0.2644	0.8997	0.409365	1.35645	0.0570109	1.19887	0.2644	0.836868	0.409365	1.01186	0.0570109	1.06085	0.2644	0.8983	0.409365	0.888874	0.0570109	0.894702	0.2644	0.890993	0.409365	0.904893	0.0570109	0.853209	0.2644	0.892428	0.409365	0.882729	0.0570109	0.860013	0.2644	0.917739	0.409365	1.00235	0.0570109	0.90109	0.2644	0.943947	0.409365
subject 20	0.30072	1.04996	0.0302661	1.02054	0.207732	1.02211	0.30072	0.901073	0.0302661	1.06884	0.207732	0.941068	0.30072	1.21805	0.0302661	1.06914	0.207732	1.01241	0.30072	1.33189	0.0302661	1.18713	0.207732	0.938104	0.30072	1.27611	0.0302661	1.28702	0.207732	0.908723	0.30072	1.30777	0.0302661	1.20676	0.207732	0.933621	0.30072	1.24255	0.0302661	1.19984	0.207732	0.976672	0.30072	1.19269	0.0302661	1.15075	0.207732	0.971941	0.30072
subject 21	0.451752	1.29899	0.0512968	1.2457	0.241901	0.554022	0.451752	1.03413	0.0512968	1.12525	0.241901	0.565916	0.451752	1.05539	0.0512968	1.0789	0.241901	0.756389	0.451752	1.03938	0.0512968	1.02076	0.241901	0.67262	0.451752	1.02063	0.0512968	1.03788	0.241901	0.803999	0.451752	1.07639	0.0512968	1.06899	0.241901	0.766304	0.451752	1.11974	0.0512968	1.06059	0.241901	0.71831	0.451752	1.11778	0.0512968	1.0877	0.241901	0.755981	0.451752
subject 22	0.424718	1.21196	0.0593686	1.23044	0.270168	0.0803438	0.424718	1.10794	0.0593686	1.04603	0.270168	0.0825909	0.424718	1.04436	0.0593686	1.05807	0.270168	0.281563	0.424718	0.871912	0.0593686	0.813839	0.270168	0.50403	0.424718	0.82799	0.0593686	0.893193	0.270168	0.592105	0.424718	0.86255	0.0593686	0.927119	0.270168	0.777112	0.424718	0.937443	0.0593686	0.955974	0.270168	0.823333	0.424718	0.966135	0.0593686	0.976715	0.270168	0.83047	0.424718
subject 23	0.410688	1.26386	0.0493863	1.19724	0.21776	1.13892	0.410688	0.900927	0.0493863	1.14651	0.21776	0.872165	0.410688	0.891195	0.0493863	0.931922	0.21776	0.959479	0.410688	0.949336	0.0493863	0.868092	0.21776	1.05847	0.410688	0.966274	0.0493863	0.926156	0.21776	1.05335	0.410688	0.984332	0.0493863	0.992742	0.21776	1.06226	0.410688	1.08176	0.0493863	0.975079	0.21776	1.01635	0.410688	1.09778	0.0493863	0.94235	0.21776	0.996461	0.410688
subject 24	0.40074	1.33062	0.0575121	1.12016	0.323679	0.28725	0.40074	1.01387	0.0575121	1.18466	0.323679	0.403341	0.40074	1.06781	0.0575121	1.16025	0.323679	0.615125	0.40074	0.898874	0.0575121	1.00518	0.323679	0.658527	0.40074	1.03937	0.0575121	0.928147	0.323679	0.679685	0.40074	1.12778	0.0575121	0.904473	0.323679	0.793693	0.40074	1.18564	0.0575121	0.927236	0.323679	0.846507	0.40074	1.14734	0.0575121	0.958695	0.323679	0.905148	0.40074
subject 25	0.322202	1.56663	0.0308057	1.51373	0.207078	0.516673	0.322202	1.48817	0.0308057	1.43009	0.207078	0.633196	0.322202	1.34213	0.0308057	1.29053	0.207078	0.806488	0.322202	1.31159	0.0308057	1.29084	0.207078	0.924928	0.322202	1.30007	0.0308057	1.29308	0.207078	0.984524	0.322202	1.24226	0.0308057	1.20137	0.207078	0.939564	0.322202	1.21	0.0308057	1.19162	0.207078	0.961806	0.322202	1.20411	0.0308057	1.19204	0.207078	0.975241	0.322202
subject 26	0.379014	1.77018	0.0408877	1.33377	0.20528	0.864074	0.379014	0.933181	0.0408877	0.897317	0.20528	0.906109	0.379014	1.09824	0.0408877	0.877972	0.20528	0.913556	0.379014	1.03208	0.0408877	0.895683	0.20528	0.892199	0.379014	0.978936	0.0408877	0.92308	0.20528	0.869837	0.379014	1.0829	0.0408877	0.991843	0.20528	0.822425	0.379014	1.13078	0.0408877	1.12553	0.20528	0.867631	0.379014	1.13803	0.0408877	1.08257	0.20528	0.904475	0.379014
subject 27	0.233078	2.58382	0.0253883	2.64554	0.1741	0.717681	0.233078	1.6154	0.0253883	1.61315	0.1741	0.809371	0.233078	1.65594	0.0253883	1.60173	0.1741	1.0275	0.233078	1.64555	0.0253883	1.46418	0.1741	0.99077	0.233078	1.39505	0.0253883	1.35921	0.1741	0.956564	0.233078	1.28748	0.0253883	1.32138	0.1741	0.895325	0.233078	1.25733	0.0253883	1.22438	0.1741	0.933019	0.233078	1.18027	0.0253883	1.19186	0.1741	0.939241	0.233078
subject 28	0.414078	1.31859	0.0474675	1.43152	0.232497	0.347652	0.414078	0.823344	0.0474675	1.24866	0.232497	0.506022	0.414078	1.05271	0.0474675	1.28791	0.232497	0.691893	0.414078	1.25	0.0474675	1.0007	0.232497	0.7942	0.414078	1.15573	0.0474675	1.01419	0.232497	0.824725	0.414078	1.14374	0.0474675	1.03591	0.232497	0.827202	0.414078	1.11443	0.0474675	1.06511	0.232497	0.906681	0.414078	1.09427	0.0474675	1.02618	0.232497	0.916166	0.414078
subject 29	0.501325	0.799869	0.0747808	0.945564	0.322032	0.509313	0.501325	1.02005	0.0747808	1.13182	0.322032	0.487813	0.501325	1.21272	0.0747808	0.954324	0.322032	0.483565	0.501325	1.10236	0.0747808	1.03081	0.322032	0.428068	0.501325	0.831548	0.0747808	1.07422	0.322032	0.585282	0.501325	0.969413	0.0747808	0.973908	0.322032	0.654997	0.501325	0.927856	0.0747808	0.900037	0.322032	0.690641	0.501325	0.925853	0.0747808	0.864472	0.322032	0.734387	0.501325
subject 30	0.402645	0.955835	0.0449784	1.22914	0.241093	0.437202	0.402645	1.17436	0.0449784	1.00409	0.241093	0.43366	0.402645	0.789671	0.0449784	0.853952	0.241093	0.456025	0.402645	0.751696	0.0449784	0.828544	0.241093	0.688354	0.402645	0.801819	0.0449784	0.827871	0.241093	0.689214	0.402645	0.865619	0.0449784	0.919381	0.241093	0.720552	0.402645	0.964626	0.0449784	0.925423	0.241093	0.728436	0.402645	0.990859	0.0449784	1.00145	0.241093	0.700318	0.402645
subject 31	0.326788	1.49059	0.0312702	1.32139	0.200181	0.392084	0.326788	1.22093	0.0312702	1.30404	0.200181	0.555431	0.326788	1.21601	0.0312702	1.43677	0.200181	0.673987	0.326788	1.32324	0.0312702	1.31192	0.200181	0.726958	0.326788	1.35463	0.0312702	1.27383	0.200181	0.819348	0.326788	1.3454	0.0312702	1.29563	0.200181	0.818697	0.326788	1.2972	0.0312702	1.27986	0.200181	0.871801	0.326788	1.22542	0.0312702	1.20193	0.200181	0.880333	0.326788
subject 32	0.376301	1.1573	0.0438359	0.992662	0.235392	0.835207	0.376301	0.687035	0.0438359	0.793742	0.235392	0.624937	0.376301	0.659466	0.0438359	0.789082	0.235392	0.71697	0.376301	0.938536	0.0438359	0.790741	0.235392	0.65963	0.376301	1.03784	0.0438359	1.01643	0.235392	0.658618	0.376301	1.09068	0.0438359	0.991336	0.235392	0.733949	0.376301	1.10892	0.0438359	0.988448	0.235392	0.779279	0.376301	1.11593	0.0438359	1.02828	0.235392	0.835107	0.376301
subject 33	0.374297	0.931882	0.0450744	0.832305	0.250687	0.930811	0.374297	0.929297	0.0450744	0.928363	0.250687	0.795539	0.374297	0.829533	0.0450744	0.744781	0.250687	0.847789	0.374297	0.870945	0.0450744	0.848357	0.250687	0.772906	0.374297	1.02384	0.0450744	0.979122	0.250687	0.861425	0.374297	1.15074	0.0450744	1.12119	0.250687	0.825324	0.374297	1.12102	0.0450744	1.13754	0.250687	0.894184	0.374297	1.11595	0.0450744	1.11889	0.250687	0.926914	0.374297
subject 34	0.300767	0.874646	0.0275126	0.909713	0.202158	0.56699	0.300767	1.19354	0.0275126	1.29649	0.202158	0.840817	0.300767	1.02279	0.0275126	1.39676	0.202158	0.881948	0.300767	1.26103	0.0275126	1.38709	0.202158	0.73023	0.300767	1.21377	0.0275126	1.30405	0.202158	0.824911	0.300767	1.26536	0.0275126	1.29547	0.202158	0.830379	0.300767	1.21792	0.0275126	1.21291	0.202158	0.895426	0.300767	1.1799	0.0275126	1.16267	0.202158	0.897265	0.300767
subject 35	0.344492	1.39937	0.0357525	1.69283	0.216628	0.859604	0.344492	1.31475	0.0357525	1.10844	0.216628	0.917761	0.344492	1.21943	0.0357525	1.21334	0.216628	0.873708	0.344492	1.2255	0.0357525	1.14668	0.216628	0.857277	0.344492	1.20541	0.0357525	1.09797	0.216628	0.895317	0.344492	1.26327	0.0357525	1.1556	0.216628	0.931268	0.344492	1.27731	0.0357525	1.20845	0.216628	0.930144	0.344492	1.21785	0.0357525	1.20384	0.216628	0.911994	0.344492
subject 36	0.388328	0.9776	0.0469992	0.953227	0.244601	0.93496	0.388328	0.843978	0.0469992	1.03187	0.244601	0.839919	0.388328	0.902108	0.0469992	0.974294	0.244601	0.886825	0.388328	0.814487	0.0469992	0.951531	0.244601	0.934224	0.388328	0.899256	0.0469992	1.01981	0.244601	0.914326	0.388328	0.948242	0.0469992	1.07982	0.244601	0.982668	0.388328	1.00865	0.0469992	1.0606	0.244601	0.95302	0.388328	1.00547	0.0469992	1.06577	0.244601	0.929345	0.388328
subject 37	0.302037	0.718012	0.0290586	0.861488	0.206815	0.853592	0.302037	1.72698	0.0290586	2.15771	0.206815	0.815021	0.302037	1.70546	0.0290586	1.70829	0.206815	0.783664	0.302037	1.56943	0.0290586	1.60179	0.206815	0.770755	0.302037	1.45851	0.0290586	1.43915	0.206815	0.798548	0.302037	1.41033	0.0290586	1.32284	0.206815	0.848282	0.302037	1.34227	0.0290586	1.32531	0.206815	0.901358	0.302037	1.24514	0.0290586	1.22698	0.206815	0.907054	0.302037
subject 38	0.29592	2.08363	0.0277574	1.6535	0.208529	1.33735	0.29592	1.33171	0.0277574	1.45314	0.208529	0.972185	0.29592	1.27008	0.0277574	1.44725	0.208529	1.00741	0.29592	1.37472	0.0277574	1.44726	0.208529	0.853444	0.29592	1.33736	0.0277574	1.34823	0.208529	0.885952	0.29592	1.29395	0.0277574	1.28059	0.208529	0.923349	0.29592	1.26439	0.0277574	1.24356	0.208529	0.890812	0.29592	1.20142	0.0277574	1.213	0.208529	0.921329	0.29592
subject 39	0.448008	0.943049	0.0576868	0.901082	0.266523	0.0814448	0.448008	1.03786	0.0576868	1.03963	0.266523	0.24313	0.448008	1.00905	0.0576868	0.963069	0.266523	0.544594	0.448008	1.0163	0.0576868	1.03727	0.266523	0.639462	0.448008	0.808546	0.0576868	1.03603	0.266523	0.721737	0.448008	0.906546	0.0576868	0.936581	0.266523	0.747658	0.448008	0.895333	0.0576868	0.876168	0.266523	0.797495	0.448008	0.990949	0.0576868	0.92475	0.266523	0.887323	0.448008
subject 40	0.391349	1.3028	0.0445327	1.57048	0.250709	0.744501	0.391349	1.00083	0.0445327	1.39158	0.250709	0.417269	0.391349	0.746582	0.0445327	0.925827	0.250709	0.590078	0.391349	0.816115	0.0445327	0.784004	0.250709	0.633768	0.391349	0.828202	0.0445327	0.760842	0.250709	0.616472	0.391349	0.938214	0.0445327	0.833806	0.250709	0.645833	0.391349	0.970832	0.0445327	0.937623	0.250709	0.72711	0.391349	0.994335	0.0445327	0.973125	0.250709	0.79801	0.391349
subject 41	0.318713	0.981681	0.0325035	0.986961	0.207969	0.726347	0.318713	1.30952	0.0325035	1.62426	0.207969	0.892508	0.318713	1.3751	0.0325035	1.30754	0.207969	0.902813	0.318713	1.26852	0.0325035	1.30311	0.207969	0.960574	0.318713	1.35389	0.0325035	1.26663	0.207969	0.991078	0.318713	1.36667	0.0325035	1.27758	0.207969	0.971272	0.318713	1.35443	0.0325035	1.3378	0.207969	0.939936	0.318713	1.28871	0.0325035	1.25668	0.207969	0.967328	0.318713
subject 42	0.280626	1.55736	0.0276056	1.31573	0.181712	1.12472	0.280626	1.00694	0.0276056	1.08914	0.181712	1.14939	0.280626	1.21398	0.0276056	1.16745	0.181712	1.1915	0.280626	1.3556	0.0276056	1.40037	0.181712	1.00098	0.280626	1.29702	0.0276056	1.37219	0.181712	0.953223	0.280626	1.36137	0.0276056	1.36634	0.181712	0.94022	0.280626	1.38923	0.0276056	1.33062	0.181712	0.89827	0.280626	1.28797	0.0276056	1.25721	0.181712	0.93914	0.280626
subject 43	0.315624	1.4908	0.0299021	1.62552	0.224051	0.949293	0.315624	1.33189	0.0299021	1.72916	0.224051	0.874138	0.315624	1.32272	0.0299021	1.52354	0.224051	0.813805	0.315624	1.35586	0.0299021	1.53862	0.224051	0.76707	0.315624	1.40041	0.0299021	1.43999	0.224051	0.793422	0.315624	1.28835	0.0299021	1.40171	0.224051	0.839813	0.315624	1.23312	0.0299021	1.26992	0.224051	0.867658	0.315624	1.16265	0.0299021	1.17842	0.224051	0.857614	0.315624
subject 44	0.339151	1.05557	0.0343093	0.859441	0.215351	0.373392	0.339151	0.982291	0.0343093	1.07767	0.215351	0.462521	0.339151	1.27524	0.0343093	1.14065	0.215351	0.577416	0.339151	1.19546	0.0343093	1.19214	0.215351	0.701017	0.339151	1.22611	0.0343093	1.21332	0.215351	0.780024	0.339151	1.25391	0.0343093	1.2065	0.215351	0.781772	0.339151	1.18537	0.0343093	1.15686	0.215351	0.882082	0.339151	1.14369	0.0343093	1.14611	0.215351	0.904029	0.339151
subject 45	0.302734	1.03634	0.0284831	0.96799	0.198671	0.968556	0.302734	1.12683	0.0284831	1.0217	0.198671	1.22459	0.302734	1.13598	0.0284831	1.04019	0.198671	1.06092	0.302734	1.06403	0.0284831	1.11226	0.198671	1.09553	0.302734	1.11065	0.0284831	1.11758	0.198671	0.94999	0.302734	1.19698	0.0284831	1.16186	0.198671	0.915289	0.302734	1.18777	0.0284831	1.15944	0.198671	0.91686	0.302734	1.17628	0.0284831	1.18136	0.198671	0.908758	0.302734
subject 46	0.333138	0.852653	0.0319918	0.959849	0.20786	0.533876	0.333138	0.879675	0.0319918	1.08358	0.20786	0.616709	0.333138	0.964235	0.0319918	1.22998	0.20786	0.74946	0.333138	1.18261	0.0319918	1.33073	0.20786	0.806709	0.333138	1.21637	0.0319918	1.3194	0.20786	0.832655	0.333138	1.2054	0.0319918	1.29922	0.20786	0.895007	0.333138	1.24745	0.0319918	1.21123	0.20786	0.927522	0.333138	1.12228	0.0319918	1.17641	0.20786	0.947376	0.333138
subject 47	0.446305	1.03484	0.0547061	1.59422	0.366109	0.535116	0.446305	0.859268	0.0547061	1.0113	0.366109	0.75017	0.446305	1.06038	0.0547061	0.991503	0.366109	0.694214	0.446305	1.11354	0.0547061	1.14451	0.366109	0.738036	0.446305	1.06579	0.0547061	1.01194	0.366109	0.740362	0.446305	0.923265	0.0547061	0.972846	0.366109	0.77683	0.446305	0.936704	0.0547061	1.01583	0.366109	0.7946	0.446305	0.988776	0.0547061	1.03192	0.366109	0.802506	0.446305
subject 48	0.408415	1.30676	0.0422946	1.31556	0.245828	0.436732	0.408415	1.06417	0.0422946	1.07619	0.245828	0.805945	0.408415	1.18701	0.0422946	1.06923	0.245828	0.74726	0.408415	1.07802	0.0422946	1.00479	0.245828	0.838976	0.408415	1.06687	0.0422946	1.06832	0.245828	0.896693	0.408415	1.15745	0.0422946	1.06866	0.245828	0.92514	0.408415	1.1749	0.0422946	1.08346	0.245828	0.927048	0.408415	1.14196	0.0422946	1.09019	0.245828	0.927269	0.408415
subject 49	0.408765	1.07046	0.0524135	1.01162	0.245597	0.561178	0.408765	1.00981	0.0524135	1.17155	0.245597	0.478655	0.408765	0.836822	0.0524135	1.13571	0.245597	0.782118	0.408765	1.06971	0.0524135	1.08203	0.245597	0.779556	0.408765	1.12216	0.0524135	1.02366	0.245597	0.816162	0.408765	1.05373	0.0524135	1.01554	0.245597	0.866229	0.408765	1.06632	0.0524135	1.0161	0.245597	0.85452	0.408765	1.05571	0.0524135	0.990688	0.245597	0.869254	0.408765
subject 50	0.305872	1.54683	0.0298972	1.48474	0.20819	0.981297	0.305872	1.38391	0.0298972	1.39818	0.20819	0.872969	0.305872	1.57877	0.0298972	1.3703	0.20819	0.810201	0.305872	1.4681	0.0298972	1.49268	0.20819	0.917034	0.305872	1.40554	0.0298972	1.40211	0.20819	0.925695	0.305872	1.38669	0.0298972	1.34106	0.20819	0.923972	0.305872	1.30516	0.0298972	1.28968	0.20819	0.854517	0.305872	1.21735	0.0298972	1.20763	0.20819	0.887503	0.305872
subject 51	0.305847	1.23473	0.0303942	1.17569	0.204268	1.07175	0.305847	1.10978	0.0303942	0.991532	0.204268	1.02251	0.305847	1.09126	0.0303942	1.16932	0.204268	1.01479	0.305847	1.14888	0.0303942	1.08697	0.204268	0.961921	0.305847	1.14553	0.0303942	1.12358	0.204268	0.97053	0.305847	1.11696	0.0303942	1.14675	0.204268	0.987753	0.305847	1.16007	0.0303942	1.16376	0.204268	0.99569	0.305847	1.19429	0.0303942	1.16186	0.204268	0.95963	0.305847
subject 52	0.330725	2.25721	0.0416899	2.17113	0.206094	0.536333	0.330725	1.53268	0.0416899	1.61545	0.206094	0.495659	0.330725	1.24258	0.0416899	1.38835	0.206094	0.807647	0.330725	1.21595	0.0416899	1.28128	0.206094	0.814129	0.330725	1.23426	0.0416899	1.29865	0.206094	0.931398	0.330725	1.26209	0.0416899	1.32015	0.206094	0.959066	0.330725	1.26351	0.0416899	1.29811	0.206094	0.948119	0.330725	1.21619	0.0416899	1.22241	0.206094	0.952839	0.330725
subject 53	0.317242	1.50836	0.0344505	1.29103	0.280702	0.408967	0.317242	1.42798	0.0344505	1.38013	0.280702	0.410053	0.317242	1.44736	0.0344505	1.30496	0.280702	0.820864	0.317242	1.2479	0.0344505	1.20411	0.280702	0.842074	0.317242	1.34797	0.0344505	1.21139	0.280702	0.853869	0.317242	1.39502	0.0344505	1.19907	0.280702	0.909468	0.317242	1.24286	0.0344505	1.19613	0.280702	0.915637	0.317242	1.18279	0.0344505	1.13542	0.280702	0.943612	0.317242
subject 54	0.338918	1.25988	0.0349996	1.41713	0.20452	0.889841	0.338918	1.01312	0.0349996	1.04664	0.20452	0.962345	0.338918	0.92398	0.0349996	0.944371	0.20452	0.951789	0.338918	1.03855	0.0349996	0.991971	0.20452	0.912531	0.338918	1.14937	0.0349996	1.07043	0.20452	0.951073	0.338918	1.07254	0.0349996	1.01333	0.20452	0.924926	0.338918	1.044	0.0349996	1.02251	0.20452	0.957211	0.338918	1.10972	0.0349996	1.02141	0.20452	0.975038	0.338918
subject 55	0.296991	1.37289	0.0321137	2.14108	0.191181	0.358026	0.296991	2.06324	0.0321137	2.06093	0.191181	0.375518	0.296991	1.7475	0.0321137	1.82057	0.191181	0.615665	0.296991	1.63454	0.0321137	1.5098	0.191181	0.693099	0.296991	1.43791	0.0321137	1.53097	0.191181	0.772207	0.296991	1.37295	0.0321137	1.4323	0.191181	0.824372	0.296991	1.34492	0.0321137	1.35969	0.191181	0.888406	0.296991	1.24445	0.0321137	1.24573	0.191181	0.935997	0.296991
subject 56	0.316833	1.11453	0.0319531	1.15165	0.18785	0.821325	0.316833	0.782252	0.0319531	0.783493	0.18785	0.797177	0.316833	0.729194	0.0319531	0.832103	0.18785	0.874016	0.316833	0.789452	0.0319531	0.957904	0.18785	0.90788	0.316833	0.944303	0.0319531	1.03624	0.18785	0.933727	0.316833	1.06746	0.0319531	1.1612	0.18785	1.01327	0.316833	1.14366	0.0319531	1.22767	0.18785	0.977592	0.316833	1.15191	0.0319531	1.20221	0.18785	0.984593	0.316833
subject 57	0.397764	1.20066	0.0401011	1.37019	0.234425	0.742327	0.397764	0.91056	0.0401011	0.956515	0.234425	0.672405	0.397764	0.830831	0.0401011	0.775133	0.234425	0.82065	0.397764	1.03074	0.0401011	0.955342	0.234425	0.844822	0.397764	1.0076	0.0401011	0.960602	0.234425	0.827326	0.397764	1.06276	0.0401011	1.05074	0.234425	0.857901	0.397764	1.09162	0.0401011	1.08761	0.234425	0.880949	0.397764	1.10072	0.0401011	1.08953	0.234425	0.898103	0.397764
subject 58	0.332389	1.06861	0.0327514	1.01815	0.224794	1.10822	0.332389	1.39861	0.0327514	1.44179	0.224794	0.992886	0.332389	1.51868	0.0327514	1.47201	0.224794	0.879375	0.332389	1.30633	0.0327514	1.49268	0.224794	0.991841	0.332389	1.41797	0.0327514	1.49878	0.224794	0.914597	0.332389	1.37466	0.0327514	1.39335	0.224794	0.928845	0.332389	1.3341	0.0327514	1.33818	0.224794	0.950763	0.332389	1.26494	0.0327514	1.2537	0.224794	0.947337	0.332389
subject 59	0.279394	3.08373	0.0266118	3.13	0.197735	0.765356	0.279394	1.98982	0.0266118	2.22687	0.197735	0.610244	0.279394	1.80102	0.0266118	1.81271	0.197735	0.691367	0.279394	1.79534	0.0266118	1.76101	0.197735	0.730667	0.279394	1.60682	0.0266118	1.57226	0.197735	0.803796	0.279394	1.4832	0.0266118	1.51661	0.197735	0.867759	0.279394	1.3821	0.0266118	1.38027	0.197735	0.924388	0.279394	1.26341	0.0266118	1.25362	0.197735	0.943714	0.279394
subject 60	0.341707	1.15214	0.0348006	1.37412	0.24191	1.04638	0.341707	0.838925	0.0348006	0.895807	0.24191	0.722069	0.341707	1.02647	0.0348006	0.845339	0.24191	0.717592	0.341707	1.07835	0.0348006	0.837103	0.24191	0.658339	0.341707	0.986834	0.0348006	0.999218	0.24191	0.772077	0.341707	1.05299	0.0348006	0.987605	0.24191	0.797451	0.341707	1.09117	0.0348006	1.02562	0.24191	0.851863	0.341707	1.09863	0.0348006	1.01949	0.24191	0.924893	0.341707
subject 61	0.386382	1.43693	0.0419669	1.52329	0.217508	1.02478	0.386382	0.933731	0.0419669	0.918729	0.217508	0.868403	0.386382	0.788361	0.0419669	0.78106	0.217508	0.807354	0.386382	0.82286	0.0419669	0.866874	0.217508	0.850686	0.386382	0.938143	0.0419669	0.825953	0.217508	0.890422	0.386382	0.905525	0.0419669	0.96324	0.217508	0.867145	0.386382	0.928042	0.0419669	0.941202	0.217508	0.873699	0.386382	0.950833	0.0419669	0.964516	0.217508	0.927259	0.386382
subject 62	0.261536	1.48023	0.0266046	1.44044	0.185489	0.445451	0.261536	1.735	0.0266046	1.73811	0.185489	0.709427	0.261536	1.7411	0.0266046	1.7185	0.185489	0.76067	0.261536	1.59882	0.0266046	1.48098	0.185489	0.641244	0.261536	1.51906	0.0266046	1.49079	0.185489	0.739492	0.261536	1.4723	0.0266046	1.47123	0.185489	0.939578	0.261536	1.35715	0.0266046	1.35631	0.185489	0.919293	0.261536	1.22742	0.0266046	1.23118	0.185489	0.94063	0.261536
subject 63	0.339207	1.81659	0.0328611	1.74335	0.190998	1.08836	0.339207	1.48228	0.0328611	1.35134	0.190998	1.01479	0.339207	1.17469	0.0328611	1.29308	0.190998	1.02652	0.339207	1.17365	0.0328611	1.19196	0.190998	1.05267	0.339207	1.11771	0.0328611	1.16124	0.190998	0.948744	0.339207	1.10451	0.0328611	1.18153	0.190998	0.954907	0.339207	1.16037	0.0328611	1.18276	0.190998	0.950332	0.339207	1.15489	0.0328611	1.15719	0.190998	0.968476	0.339207
subject 64	0.312567	1.02753	0.0351347	1.0754	0.244898	0.707661	0.312567	1.48184	0.0351347	1.24457	0.244898	0.801871	0.312567	1.48499	0.0351347	1.53013	0.244898	0.815227	0.312567	1.60392	0.0351347	1.48615	0.244898	0.778162	0.312567	1.51705	0.0351347	1.4684	0.244898	0.802588	0.312567	1.44282	0.0351347	1.3306	0.244898	0.779346	0.312567	1.34391	0.0351347	1.26081	0.244898	0.927161	0.312567	1.26126	0.0351347	1.17816	0.244898	0.95333	0.312567
subject 65	0.385216	1.00412	0.046497	1.11203	0.309082	0.688535	0.385216	1.06159	0.046497	1.13532	0.309082	0.699128	0.385216	1.21404	0.046497	1.02358	0.309082	0.758607	0.385216	1.10794	0.046497	1.00294	0.309082	0.646258	0.385216	1.03861	0.046497	1.0502	0.309082	0.75876	0.385216	1.05893	0.046497	1.00809	0.309082	0.760158	0.385216	1.07166	0.046497	1.00649	0.309082	0.778589	0.385216	1.03919	0.046497	0.953826	0.309082	0.823415	0.385216
subject 66	0.270725	1.59078	0.0268328	1.86018	0.184412	1.02683	0.270725	2.03803	0.0268328	1.70005	0.184412	0.92899	0.270725	1.85196	0.0268328	1.69736	0.184412	0.798303	0.270725	1.76877	0.0268328	1.67618	0.184412	0.954171	0.270725	1.59024	0.0268328	1.61877	0.184412	1.09006	0.270725	1.4913	0.0268328	1.49078	0.184412	1.05278	0.270725	1.39128	0.0268328	1.36833	0.184412	1.02992	0.270725	1.25345	0.0268328	1.23965	0.184412	1.01947	0.270725
subject 67	0.341349	2.05849	0.0332177	1.76782	0.226571	0.553001	0.341349	1.21801	0.0332177	1.05414	0.226571	0.379352	0.341349	1.18501	0.0332177	1.1966	0.226571	0.520691	0.341349	1.21046	0.0332177	1.33935	0.226571	0.632356	0.341349	1.23002	0.0332177	1.31686	0.226571	0.723941	0.341349	1.24085	0.0332177	1.28372	0.226571	0.902598	0.341349	1.25312	0.0332177	1.25715	0.226571	0.899949	0.341349	1.20615	0.0332177	1.19082	0.226571	0.933559	0.341349
subject 68	0.252766	2.44659	0.0259013	2.09005	0.181079	0.879894	0.252766	1.4505	0.0259013	1.32584	0.181079	0.994406	0.252766	1.51488	0.0259013	1.44916	0.181079	0.770989	0.252766	1.45654	0.0259013	1.31279	0.181079	0.881629	0.252766	1.2785	0.0259013	1.35402	0.181079	0.848408	0.252766	1.32172	0.0259013	1.31958	0.181079	0.904841	0.252766	1.24297	0.0259013	1.24616	0.181079	0.918074	0.252766	1.17323	0.0259013	1.2214	0.181079	0.890127	0.252766
subject 69	0.3182	1.01587	0.0417689	1.08289	0.211164	0.954729	0.3182	0.939635	0.0417689	0.77196	0.211164	0.788505	0.3182	0.852605	0.0417689	0.69688	0.211164	0.895733	0.3182	0.954341	0.0417689	0.754599	0.211164	0.806788	0.3182	1.03808	0.0417689	0.856438	0.211164	0.953032	0.3182	1.10626	0.0417689	0.933451	0.211164	0.908823	0.3182	1.22738	0.0417689	0.956256	0.211164	0.933197	0.3182	1.17124	0.0417689	1.0368	0.211164	0.895298	0.3182
subject 70	0.282968	1.31737	0.0244095	1.41762	0.188242	0.586533	0.282968	1.0564	0.0244095	0.998009	0.188242	0.977122	0.282968	1.22158	0.0244095	1.15938	0.188242	1.01814	0.282968	1.33082	0.0244095	1.3616	0.188242	0.904397	0.282968	1.42834	0.0244095	1.31373	0.188242	0.877858	0.282968	1.40361	0.0244095	1.32114	0.188242	0.858966	0.282968	1.34619	0.0244095	1.28747	0.188242	0.86606	0.282968	1.24713	0.0244095	1.21116	0.188242	0.939295	0.282968
subject 71	0.384383	1.62708	0.03871	0.922929	0.239692	0.587701	0.384383	0.716346	0.03871	0.769838	0.239692	0.657236	0.384383	0.866266	0.03871	0.881097	0.239692	0.725214	0.384383	0.959244	0.03871	0.999038	0.239692	0.642971	0.384383	1.00526	0.03871	0.962997	0.239692	0.699966	0.384383	1.04011	0.03871	0.966313	0.239692	0.749175	0.384383	1.04589	0.03871	1.02761	0.239692	0.788616	0.384383	1.04237	0.03871	1.02534	0.239692	0.844689	0.384383
subject 72	0.344681	1.4329	0.035194	1.01675	0.232431	0.807161	0.344681	0.905826	0.035194	1.01846	0.232431	0.740203	0.344681	1.11202	0.035194	1.13557	0.232431	0.823892	0.344681	1.11114	0.035194	1.13129	0.232431	0.882811	0.344681	1.13213	0.035194	1.26421	0.232431	0.83418	0.344681	1.18224	0.035194	1.20566	0.232431	0.819025	0.344681	1.17638	0.035194	1.24273	0.232431	0.869232	0.344681	1.19232	0.035194	1.22247	0.232431	0.864461	0.344681
subject 73	0.480905	1.53832	0.0557301	2.39712	0.304692	0.625888	0.480905	1.7482	0.0557301	1.45526	0.304692	0.564695	0.480905	1.34239	0.0557301	1.34638	0.304692	0.674268	0.480905	1.28229	0.0557301	1.01064	0.304692	0.68598	0.480905	0.871085	0.0557301	0.933659	0.304692	0.70984	0.480905	0.809691	0.0557301	0.9412	0.304692	0.803786	0.480905	0.816569	0.0557301	0.86724	0.304692	0.854289	0.480905	0.833425	0.0557301	0.89857	0.304692	0.836253	0.480905
subject 74	0.381999	1.13679	0.0513387	1.29645	0.268996	0.772725	0.381999	0.769036	0.0513387	1.28742	0.268996	0.64646	0.381999	0.94545	0.0513387	0.970154	0.268996	0.749225	0.381999	1.02175	0.0513387	0.892757	0.268996	0.731154	0.381999	0.98828	0.0513387	1.04112	0.268996	0.838195	0.381999	0.981904	0.0513387	1.03466	0.268996	0.876365	0.381999	1.09252	0.0513387	0.99193	0.268996	0.852116	0.381999	1.07324	0.0513387	0.957425	0.268996	0.910162	0.381999
subject 75	0.336607	0.68493	0.0445289	0.794835	0.236509	0.659549	0.336607	0.838687	0.0445289	0.932138	0.236509	0.812496	0.336607	1.13032	0.0445289	0.925651	0.236509	0.704069	0.336607	1.2546	0.0445289	0.875597	0.236509	0.789776	0.336607	1.20127	0.0445289	0.900848	0.236509	0.840588	0.336607	1.15779	0.0445289	0.961929	0.236509	0.802628	0.336607	1.16796	0.0445289	1.00193	0.236509	0.788467	0.336607	1.13375	0.0445289	1.02135	0.236509	0.854879	0.336607
subject 76	0.266966	3.10562	0.0243243	3.17207	0.185777	0.83368	0.266966	1.37144	0.0243243	1.39127	0.185777	0.899087	0.266966	1.37449	0.0243243	1.28786	0.185777	0.888214	0.266966	1.3091	0.0243243	1.23958	0.185777	0.923426	0.266966	1.25551	0.0243243	1.20839	0.185777	0.935523	0.266966	1.24882	0.0243243	1.16716	0.185777	0.951979	0.266966	1.17953	0.0243243	1.18482	0.185777	1.00086	0.266966	1.14664	0.0243243	1.17549	0.185777	0.974982	0.266966
subject 77	0.381771	0.751801	0.0382388	1.2143	0.220647	0.629229	0.381771	0.88907	0.0382388	0.966259	0.220647	0.638794	0.381771	0.794638	0.0382388	0.81191	0.220647	0.652751	0.381771	0.785	0.0382388	0.775116	0.220647	0.64553	0.381771	0.922687	0.0382388	0.921172	0.220647	0.779395	0.381771	1.03759	0.0382388	1.03356	0.220647	0.80518	0.381771	1.06857	0.0382388	1.01837	0.220647	0.879111	0.381771	1.00927	0.0382388	1.03458	0.220647	0.879063	0.381771
subject 78	0.384735	4.87829	0.0403572	3.53369	0.251063	0.974013	0.384735	1.60996	0.0403572	1.60944	0.251063	0.771333	0.384735	1.47753	0.0403572	1.54538	0.251063	0.682109	0.384735	1.41195	0.0403572	1.54943	0.251063	0.873263	0.384735	1.31666	0.0403572	1.36467	0.251063	0.860839	0.384735	1.26479	0.0403572	1.27477	0.251063	0.93241	0.384735	1.16987	0.0403572	1.23996	0.251063	0.881698	0.384735	1.11527	0.0403572	1.17773	0.251063	0.852677	0.384735
subject 79	0.328867	1.41351	0.0355839	2.5902	0.205815	0.735054	0.328867	1.27762	0.0355839	1.40035	0.205815	1.0921	0.328867	1.54257	0.0355839	1.40983	0.205815	0.873563	0.328867	1.48381	0.0355839	1.40229	0.205815	1.00951	0.328867	1.43309	0.0355839	1.34583	0.205815	0.931164	0.328867	1.36633	0.0355839	1.32498	0.205815	0.965483	0.328867	1.30528	0.0355839	1.25154	0.205815	1.01196	0.328867	1.23281	0.0355839	1.21428	0.205815	0.992322	0.328867
subject 80	0.287652	1.22812	0.0314486	1.30702	0.191987	1.04455	0.287652	1.4188	0.0314486	1.07367	0.191987	1.00227	0.287652	1.42768	0.0314486	1.1738	0.191987	0.958203	0.287652	1.43818	0.0314486	1.1485	0.191987	0.843474	0.287652	1.43657	0.0314486	1.35022	0.191987	0.886705	0.287652	1.38582	0.0314486	1.29751	0.191987	0.931793	0.287652	1.32871	0.0314486	1.2873	0.191987	0.955474	0.287652	1.24258	0.0314486	1.22734	0.191987	0.940484	0.287652
[truncated: 5 more columns]
